# Supplementary material for: New Insights on the Regulation of the Insulin-Degrading Enzyme: Role of microRNAs and RBPs
Source: Cells. 2022 Aug 16;11(16):2538. doi: 10.3390/cells11162538 (PMC9406717; doi:10.3390/cells11162538)
Supplement: Supplementary file 1 [file cells-11-02538-s001.zip]

Archive with 1 entries (1 files):
- cells-1806668-supplementary.pdf
